# Supplementary material for: Profiling the plasmid conjugation potential of urinary Escherichia coli
Source: Microb Genom. 2022 May 10;8(5):mgen000814. doi: 10.1099/mgen.0.000814 (PMC9465074; doi:10.1099/mgen.0.000814)
Supplement: Supplementary material 2 [file mgen-8-814-s002.xlsx]

## Sheet: Sheet1
Inc Genes in Urinary E. coli Plasmidic Assemblies.
Strain	UMB0103	UMB0149	UMB0276	UMB0527	UMB0731	UMB0906	UMB0923	UMB0928	UMB0931	UMB0933		UMB0934	UMB0939	UMB0949	UMB1012	UMB1091	UMB1093	UMB1160	UMB1162	UMB1180	UMB1193		UMB1195	UMB1202	UMB1220	UMB1221	UMB1223	UMB1225	UMB1228	UMB1229	UMB1284	UMB1285		UMB1335	UMB1337	UMB1346	UMB1347	UMB1348	UMB1354	UMB1356	UMB1358	UMB1359	UMB1360		UMB1362	UMB1526	UMB1727	UMB2019	UMB2055
	5	1	0	2	2	4	1	6	5	3		3	2	4	5	6	3	3	3	1	3		3	2	0	4	3	0	1	3	3	2		4	4	1	1	4	0	0	0	0	3		2	0	4	4	2
Col(BS512)	+					+		+			Col(BS512)											Col(BS512)											Col(BS512)											Col(BS512)	+
IncFIA	+					+		+	+		IncFIA	+		+	+							IncFIA					+				+		IncFIA											IncFIA
IncFIB(AP001918)	+					+		+	+	+	IncFIB(AP001918)	+		+		+	+	+	+		+	IncFIB(AP001918)	+	+		+	+			+		+	IncFIB(AP001918)	+	+			+					+	IncFIB(AP001918)	+		+
IncFII(pRSB107)	+					+			+		IncFII(pRSB107)	+			+							IncFII(pRSB107)					+						IncFII(pRSB107)											IncFII(pRSB107)
p0111	+						+				p0111								+			p0111				+							p0111											p0111
IncY		+									IncY											IncY											IncY											IncY				+
IncFII				+						+	IncFII			+				+			+	IncFII								+	+		IncFII											IncFII			+
IncI1-I(Gamma)				+				+			IncI1-I(Gamma)											IncI1-I(Gamma)				+							IncI1-I(Gamma)											IncI1-I(Gamma)				+	+
Col156					+			+			Col156			+	+	+	+	+			+	Col156								+			Col156	+	+			+					+	Col156
IncB/O/K/Z					+					+	IncB/O/K/Z											IncB/O/K/Z											IncB/O/K/Z											IncB/O/K/Z			+
IncQ1								+			IncQ1											IncQ1											IncQ1											IncQ1
IncP1									+		IncP1											IncP1											IncP1											IncP1
IncX4									+		IncX4											IncX4									+		IncX4											IncX4			+
Col(MG828)											Col(MG828)		+									Col(MG828)											Col(MG828)											Col(MG828)
ColRNAI											ColRNAI		+									ColRNAI											ColRNAI											ColRNAI
IncFIB(pB171)											IncFIB(pB171)				+							IncFIB(pB171)											IncFIB(pB171)											IncFIB(pB171)
IncFII(pCoo)											IncFII(pCoo)				+	+						IncFII(pCoo)											IncFII(pCoo)											IncFII(pCoo)
ColpVC											ColpVC					+						ColpVC											ColpVC											ColpVC
IncFIC(FII)											IncFIC(FII)					+			+			IncFIC(FII)	+	+		+						+	IncFIC(FII)											IncFIC(FII)
IncFII(29)											IncFII(29)					+	+					IncFII(29)											IncFII(29)	+	+	+	+	+					+	IncFII(29)
Col440I											Col440I									+		Col440I											Col440I											Col440I				+
IncX1											IncX1											IncX1							+				IncX1					+						IncX1
IncX4											IncX4											IncX4											IncX4											IncX4
IncN											IncN											IncN											IncN	+	+									IncN
IncN3											IncN3											IncN3											IncN3											IncN3				+	+
IncB/O/K/Z											IncB/O/K/Z											IncB/O/K/Z	+										IncB/O/K/Z											IncB/O/K/Z
IncFIB(H89-PhagePlasmid)											IncFIB(H89-PhagePlasmid)											IncFIB(H89-PhagePlasmid)											IncFIB(H89-PhagePlasmid)											IncFIB(H89-PhagePlasmid)
IncI2(Delta)											IncI2(Delta)											IncI2(Delta)											IncI2(Delta)											IncI2(Delta)
									UMB6360	UMB6454
									2	3
									+
									+	+
										+
										+
[truncated: 21 more columns]
