# Supplementary material for: Profiling the plasmid conjugation potential of urinary Escherichia coli
Source: Microb Genom. 2022 May 10;8(5):mgen000814. doi: 10.1099/mgen.0.000814 (PMC9465074; doi:10.1099/mgen.0.000814)
Supplement: Supplementary material 3 [file mgen-8-814-s003.xlsx]

## Sheet: Sheet1
Strain	Plasmid group	finO	traJ	traA	traR	traQ	traX	traB	traK	traV	traF	trbB	traC	traW	trbC	traP	traE	traL	traH	trbI	traN	traG	traU	traI	traY	traM	traD	traT	traS	virB1	virB2	virB3	virB4	virB5	virB6	virB7	virB8	virB9	virB10	virB11	virD2	virD4	ptlE	trbE	trbI	trbP	trwB	trwC	trwM
UMB0103	IncF	+		+			+					+							+			+		+		+	+	+
UMB0149	IncF
UMB0276	None
UMB0527	IncF	+					+				+	+	+	+	+				+	+		+	+	+			+	+																+	+
UMB0731	Col
UMB0906	IncF	+		+	+		+	+	+	+	+	+	+	+	+	+	+	+	+	+		+	+	+		+	+	+
UMB0923	Inc
UMB0928	IncF
UMB0931	IncF	+		+			+					+					+	+	+			+		+		+	+	+			+	+	+	+		+	+	+		+						+
UMB0933	IncF	+	+	+	+		+	+	+	+	+	+	+	+	+	+	+	+	+	+		+	+	+	+	+	+	+																+	+
UMB0934	IncF	+		+	+		+	+	+	+	+	+	+	+	+	+	+	+	+	+		+	+	+		+	+	+																+	+
UMB0939	Col
UMB0949	IncF	+	+	+	+	+	+	+	+	+	+	+	+	+	+	+	+	+	+	+	+	+	+	+	+	+	+	+																+	+
UMB1012	IncF	+		+	+			+	+	+	+	+	+	+	+	+	+		+		+	+	+	+		+		+																+	+
UMB1091	IncF	+		+	+		+	+	+	+	+	+		+	+	+	+	+	+	+		+	+	+		+	+	+																+	+
UMB1093	IncF	+		+	+		+	+	+	+	+	+	+	+	+	+	+	+	+	+		+	+	+			+	+																+	+
UMB1160	IncF	+		+	+		+	+	+	+	+	+	+	+	+	+	+	+	+	+		+	+	+			+	+																+	+
UMB1162	IncF	+		+	+		+	+	+	+	+	+	+	+	+	+	+	+	+	+	+	+	+	+		+	+	+																+	+
UMB1180	Col
UMB1193	IncF	+	+	+	+		+	+	+	+	+	+	+	+	+	+	+	+	+	+		+	+	+	+	+	+	+																+	+
UMB1195	IncF	+		+	+	+	+	+	+	+	+	+	+	+	+	+	+	+	+	+	+	+	+	+		+	+	+																+	+
UMB1202	IncF	+		+	+		+	+	+	+	+	+	+	+	+	+	+	+	+	+	+	+	+	+	+	+	+																	+	+
UMB1220	None
UMB1221	IncF	+	+	+	+		+	+	+	+	+	+	+	+	+	+	+	+	+	+		+	+	+	+	+	+	+																+	+
UMB1223	IncF	+		+	+		+	+	+	+	+	+	+	+	+	+	+	+	+	+		+	+	+		+	+	+																+	+
UMB1225	None
UMB1228	Inc																																		+	+		+
UMB1229	IncF	+	+	+	+		+	+	+	+	+	+	+	+	+	+	+	+	+	+		+	+	+	+	+	+	+																+	+
UMB1284	IncF																					+						+			+	+	+	+			+
UMB1285	IncF	+		+	+	+	+	+	+	+	+	+	+	+	+	+	+	+	+	+	+	+	+	+	+	+	+	+																+	+
UMB1335	IncF	+		+	+		+	+	+	+	+		+	+	+	+	+	+	+			+	+	+	+	+	+	+																+	+
UMB1337	IncF	+		+	+		+	+	+	+	+	+	+	+	+	+	+	+	+	+		+	+	+		+	+	+																+	+
UMB1346	IncF	+		+	+	+	+	+	+	+	+	+	+	+	+	+	+	+	+	+	+	+	+	+		+	+	+																+	+
UMB1347	IncF	+		+	+	+	+	+	+	+	+	+	+	+	+	+	+	+	+	+	+	+	+	+		+	+	+																+	+
UMB1348	IncF	+		+	+		+	+	+	+	+	+	+	+	+	+	+	+	+	+		+	+	+			+	+							+			+						+	+
UMB1354	None
UMB1356	None
UMB1358	None																																										+
UMB1359	None																																											+	+
UMB1360	IncF	+		+	+		+	+	+	+	+	+	+	+	+	+	+	+	+	+		+	+	+			+	+
UMB1362	IncF	+	+	+			+		+								+	+						+	+	+
UMB1526	None
UMB1727	IncF	+		+	+		+	+	+	+	+	+	+	+	+	+	+	+	+	+		+	+	+		+	+	+			+	+	+	+			+							+	+
UMB2019	Col
UMB2055	Inc
UMB2321	Inc
UMB2328	Inc
UMB3538	IncF	+		+	+		+	+	+	+	+	+	+	+	+	+	+	+	+	+		+	+	+		+	+	+																+	+
UMB3641	IncF	+					+					+							+			+		+		+	+	+
UMB3643	Inc	+	+	+	+		+	+	+	+	+	+		+		+	+	+	+	+		+		+	+	+	+	+																+	+
UMB4656	IncF	+		+	+		+	+	+	+	+	+	+		+	+	+	+	+	+	+	+	+	+		+	+	+																+	+
UMB4714	IncF	+		+	+		+	+	+	+	+	+	+	+	+	+	+	+	+	+	+	+	+	+			+	+																+	+
UMB4716	IncF	+		+	+		+	+	+	+	+	+	+	+	+	+	+	+	+	+		+	+	+			+	+																+	+
UMB4746	None
UMB5337	IncF	+		+	+	+	+	+	+	+	+	+	+	+	+	+	+	+	+	+	+	+	+	+		+	+	+																+	+
UMB5814	None
UMB5924	IncF
UMB5978	IncF
UMB6360	IncF	+	+	+			+		+								+	+							+	+
UMB6454	IncF	+		+	+		+	+	+	+	+	+	+	+	+	+	+	+	+	+		+	+	+			+	+																+	+
UMB6611	IncF	+	+	+	+		+	+	+	+	+	+	+	+	+	+	+	+	+	+		+	+	+	+	+	+	+																+	+
UMB6653	IncF	+		+	+		+	+	+	+	+	+	+	+	+	+	+	+	+	+		+	+	+			+	+																+	+
UMB6655	IncF																													+	+	+	+	+			+		+
UMB6713	IncF	+		+	+		+	+	+	+	+	+	+	+	+	+	+	+	+	+		+	+	+			+	+																+	+
UMB6721	IncF	+		+	+		+	+	+	+	+	+	+	+	+	+	+	+	+	+		+	+	+			+	+			+	+	+	+			+							+	+
UMB6890	IncF																													+									+
UMB7431	IncF	+		+	+		+	+	+	+	+	+	+	+	+	+	+	+	+	+		+	+	+			+	+			+	+	+	+			+							+	+
[truncated: 23 more columns]
